# Supplementary material for: The Development of a Uniform Alginate-Based Coating for Cantaloupe and Strawberries and the Characterization of Water Barrier Properties
Source: Foods. 2019 Jun 11;8(6):203. doi: 10.3390/foods8060203 (PMC6617377; doi:10.3390/foods8060203)
Supplement: Supplementary file 1 [file foods-08-00203-s001.zip]

Archive with 1 entries (1 files):
- foods-524117-supplementary.xlsx
