# Supplementary material for: The Development of a Uniform Alginate-Based Coating for Cantaloupe and Strawberries and the Characterization of Water Barrier Properties
Source: Foods. 2019 Jun 11;8(6):203. doi: 10.3390/foods8060203 (PMC6617377; doi:10.3390/foods8060203)
Supplement: Supplementary file 1 [file foods-08-00203-s001.zip › foods-524117-supplementary.xlsx]

## Sheet: Tabelle1
	film thickness (µm)	water vapor transmission rate (g/(m2d))
	75.6	1776
	118	1880
	96.4	1971
	123	2087
	73	1698
	90.2	2206
	60.8	2609
	54	2593
	108	1820
	90.5	1880
	97.2	1671
	103	1687
	73.3	1969
	67.4	2009
	52.3	1978
	56.3	2543
	53.8	2589
	37.3	2463
	72.8	2225
	68.9	2150
	72	2348
	78.7	2561
	84.7	2270
	67.4	1939
	64.4	2071
	86.1	2324
	86.6	2224
average	78.2111	2131.15
standard deviation	20.7548	298.792
